# Supplementary material for: Growth, survivorship, and predator avoidance capability of larval shortnose sturgeon (Acipenser brevirostrum) in response to delayed feeding
Source: PLoS One. 2021 Mar 17;16(3):e0247768. doi: 10.1371/journal.pone.0247768 (PMC7968688; doi:10.1371/journal.pone.0247768)
Supplement: S1 File — (XLSX) [file pone.0247768.s001.xlsx]

## Sheet: Dry Weight
Days Post Yolk Absorption	Delayed Feeding Treatment	Replicate	Dry Weight (g)
1	15	1	0.0033
1	10	2	0.0036
1	0	3	0.0033
1	0	4	0.0031
1	15	5	0.0032
1	starved	6	0.0042
1	18	7	0.0037
1	18	8	0.0032
1	5	9	0.0037
1	0	10	0.003
1	10	11	0.0038
1	starved	12	0.0036
1	starved	13	0.0031
1	15	14	0.0037
1	5	15	0.0037
1	starved	16	0.0031
1	starved	17	0.0037
1	10	18	0.0043
1	starved	19	0.0034
1	5	20	0.0031
1	18	21	0.00329989
6	15	1	0.0038
6	10	2	0.0039
6	0	3	0.004
6	0	4	0.0038
6	15	5	0.003
6	starved	6	0.0034
6	18	7	0.0031
6	18	8	0.0031
6	5	9	0.0036
6	0	10	0.004
6	10	11	0.0033
6	starved	12	0.0024
6	starved	13	0.0031
6	15	14	0.0032
6	5	15	0.0032
6	starved	16	0.0022
6	starved	17	0.0038
6	10	18	0.0026
6	starved	19	0.0025
6	5	20	0.0022
6	18	21	0.0026
11	15	1	0.002
11	10	2	0.0032
11	0	3	0.0041
11	0	4	0.0057
11	15	5	0.0024
11	starved	6	0.0022
11	18	7	0.0026
11	18	8	0.00266678
11	5	9	0.00463848
11	0	10	0.0051
11	10	11	0.0025
11	starved	12	0.002
11	starved	13	0.00247779
11	15	14	0.0022
11	5	15	0.0044
11	starved	16	0.0029
11	starved	17	0.0034
11	10	18	0.0028
11	starved	19	0.00287884
11	5	20	0.003167
11	18	21	0.00271244
16	15	1	0.0014
16	10	2	0.0041
16	0	3	0.0096
16	0	4	0.0098
16	15	5	0.0021
16	starved	6	0.0017
16	18	7	0.0012
16	18	8	0.0019
16	5	9	0.0067
16	0	10	0.0111
16	10	11	0.0036
16	starved	12	0.0022
16	starved	13	0.0015
16	15	14	0.0014
16	5	15	0.0058
16	starved	16	0.0017
16	starved	17	0.0019
16	10	18	0.004
16	starved	19	0.0019
16	5	20	0.0064
16	18	21	0.0018
19	15	1	0.0021
19	10	2	0.0042
19	0	3	0.0121
19	0	4	NA
19	15	5	0.0029
19	starved	6	0.0025
19	18	7	0.0016
19	18	8	0.0019
19	5	9	0.0088
19	0	10	0.011
19	10	11	0.0036
19	starved	12	0.0018
19	starved	13	0.00172511
19	15	14	0.0023
19	5	15	0.0081
19	starved	16	0.0012
19	starved	17	0.0011
19	10	18	0.0045
19	starved	19	0.0021
19	5	20	0.0088
19	18	21	0.0022
23	15	1	0.0052
23	10	2	0.0097
23	0	3	0
23	0	4	0.0222
23	15	5	0.0049
23	starved	6	NA
23	18	7	0.0029
23	18	8	0.0028
23	5	9	0.0209
23	0	10	0.0223
23	10	11	0.0076
23	starved	12	NA
23	starved	13	NA
23	15	14	0.0047
23	5	15	0.0187778
23	starved	16	NA
23	starved	17	NA
23	10	18	0.0095
23	starved	19	NA
23	5	20	0.0194
23	18	21	0.0028

## Sheet: Length
Days Post Yolk Absorption	Delayed Feeding Treatment	Replicate	Standard Length (mm)
1	15	1	17.0357
1	10	2	16.0495
1	0	3	16.8447
1	0	4	16.9206
1	15	5	16.8547
1	starved	6	16.4393
1	18	7	16.3104
1	18	8	16.5726
1	5	9	16.4491
1	0	10	16.5299
1	10	11	15.9028
1	starved	12	17.4045
1	starved	13	16.4366
1	15	14	15.8869
1	5	15	17.4245
1	starved	16	17.1035
1	starved	17	16.4437
1	10	18	16.0765
1	starved	19	17.0247
1	5	20	17.2844
1	18	21	17.2415
6	15	1	17.9626
6	15	1	17.3334
6	10	2	17.3501
6	10	2	17.1844
6	0	3	18.6319
6	0	3	18.331
6	0	3	18.5952
6	0	4	18.0667
6	0	4	18.9263
6	0	4	17.9993
6	15	5	17.956
6	15	5	17.8999
6	starved	6	17.788
6	starved	6	16.511
6	18	7	17.2952
6	18	7	17.7651
6	18	8	18.5162
6	18	8	17.9692
6	5	9	17.3096
6	5	9	17.0172
6	0	10	19.4822
6	0	10	18.0457
6	0	10	18.8364
6	10	11	18.3136
6	10	11	17.7659
6	starved	12	18.5854
6	starved	12	16.4416
6	starved	13	18.6285
6	starved	13	18.1645
6	15	14	18.0289
6	15	14	18.2742
6	5	15	18.3662
6	5	15	17.2519
6	starved	16	17.5034
6	starved	16	17.023
6	starved	17	18.4329
6	starved	17	17.0916
6	10	18	17.8936
6	10	18	17.6575
6	starved	19	17.1129
6	starved	19	18.3202
6	5	20	17.0009
6	5	20	17.4825
6	18	21	18.2325
6	18	21	18.459
11	15	1	16.7
11	15	1	17
11	10	2	17
11	10	2	17.4
11	0	3	20.2786
11	0	3	18.9828
11	0	4	20.1915
11	0	4	20.4674
11	15	5	17.4
11	15	5	17.5
11	starved	6	16.5779
11	18	7	17.9371
11	18	7	17.1665
11	18	8	17.1681
11	18	8	17.4732
11	5	9	18.9567
11	5	9	18.3181
11	0	10	21.6272
11	0	10	20.3283
11	10	11	17.2116
11	10	11	17.1286
11	starved	12	16.4763
11	starved	12	16.9241
11	starved	13	16.782
11	starved	13	17.4274
11	15	14	16.8194
11	15	14	18.5864
11	5	15	19.5114
11	5	15	18.5
11	starved	16	17.6
11	starved	17	18.7149
11	starved	17	18.5728
11	10	18	18.1528
11	10	18	17.2315
11	starved	19	18.5821
11	starved	19	18.0767
11	5	20	18.4222
11	5	20	18.6285
11	18	21	17.7994
11	18	21	17.3023
16	15	1	17.1295
16	15	1	17.7455
16	10	2	18.5592
16	10	2	18.3586
16	0	3	23.0135
16	0	3	25.6
16	0	4	23.0803
16	0	4	24.7063
16	15	5	17.0574
16	15	5	17.5931
16	starved	6	16.6006
16	starved	6	16.6872
16	18	7	17.5828
16	18	7	18.3264
16	18	8	17.8846
16	18	8	17.8995
16	5	9	21.7379
16	5	9	21.6551
16	0	10	25.0485
16	0	10	24.9202
16	10	11	18.5695
16	10	11	19.1207
16	starved	12	17.4379
16	starved	12	17.7613
16	starved	13	18.5162
16	starved	13	17.9318
16	15	14	17.0014
16	15	14	17.9895
16	5	15	20.6909
16	5	15	22.1247
16	starved	16	19.039
16	starved	16	18.5978
16	starved	17	18.9625
16	starved	17	17.4283
16	10	18	19.4062
16	10	18	18.3062
16	starved	19	18.2416
16	starved	19	18.3671
16	5	20	20.1872
16	5	20	21.0368
16	18	21	18.0825
16	18	21	16.4179
19	15	1	18.2243
19	15	1	17.892
19	10	2	19.6411
19	10	2	21.0261
19	0	3	26.511
19	0	3	26.5582
19	0	4	24.7218
19	0	4	25.757
19	15	5	17.6281
19	15	5	18.3973
19	starved	6	17.5563
19	starved	6	15.8704
19	18	7	17.211
19	18	7	17.8382
19	18	8	17.9027
19	18	8	17.3423
19	5	9	23.0016
19	5	9	23.4827
19	0	10	24.6557
19	0	10	25.2417
19	10	11	19.9015
19	10	11	20.4414
19	starved	12	17.7915
19	starved	12	17.9508
19	starved	13	17.4682
19	15	14	19.327
19	15	14	19.107
19	5	15	23.5177
19	5	15	22.7427
19	starved	16	17.3061
19	starved	16	17.9113
19	starved	17	18.2381
19	starved	17	17.9564
19	10	18	20.3464
19	10	18	18.6166
19	starved	19	17.2073
19	starved	19	17.6993
19	5	20	24.4136
19	5	20	24.9164
19	18	21	16.9414
19	18	21	17.9181
23	15	1	19.5323
23	15	1	19.1856
23	10	2	22.6417
23	10	2	23.5095
23	0	3	30.4816
23	0	3	30.0435
23	0	4	29.2574
23	0	4	28.2991
23	15	5	19.7702
23	15	5	20.4916
23	18	7	18.7193
23	18	7	18.514
23	18	8	18.4207
23	18	8	18.6649
23	5	9	25.7427
23	5	9	28.9086
23	0	10	30.5646
23	0	10	29.7995
23	10	11	22.9847
23	10	11	22.0612
23	15	14	20.0182
23	15	14	20.3256
23	5	15	27.5983
23	5	15	28.8859
23	10	18	21.9835
23	10	18	22.1165
23	5	20	29.3699
23	5	20	28.3673
23	18	21	18.1895

## Sheet: Survival
Days Post Yolk Absorption	Delayed Feeding Treatment	Replicate	% Survival
1	15	1	100
1	10	2	100
1	0	3	100
1	0	4	100
1	15	5	100
1	starved	6	100
1	18	7	100
1	18	8	100
1	5	9	100
1	0	10	100
1	10	11	100
1	starved	12	100
1	starved	13	100
1	15	14	100
1	5	15	100
1	starved	16	100
1	starved	17	100
1	10	18	100
1	starved	19	100
1	5	20	100
1	18	21	100
2	15	1	100
2	10	2	100
2	0	3	100
2	0	4	100
2	15	5	100
2	starved	6	100
2	18	7	100
2	18	8	100
2	5	9	100
2	0	10	100
2	10	11	100
2	starved	12	100
2	starved	13	100
2	15	14	100
2	5	15	100
2	starved	16	100
2	starved	17	100
2	10	18	100
2	starved	19	100
2	5	20	100
2	18	21	100
3	15	1	100
3	10	2	100
3	0	3	100
3	0	4	100
3	15	5	100
3	starved	6	100
3	18	7	100
3	18	8	100
3	5	9	100
3	0	10	100
3	10	11	100
3	starved	12	100
3	starved	13	100
3	15	14	100
3	5	15	100
3	starved	16	100
3	starved	17	100
3	10	18	100
3	starved	19	100
3	5	20	100
3	18	21	100
4	15	1	100
4	10	2	100
4	0	3	100
4	0	4	100
4	15	5	100
4	starved	6	100
4	18	7	100
4	18	8	100
4	5	9	100
4	0	10	100
4	10	11	100
4	starved	12	100
4	starved	13	100
4	15	14	100
4	5	15	100
4	starved	16	100
4	starved	17	100
4	10	18	100
4	starved	19	100
4	5	20	100
4	18	21	100
5	15	1	100
5	10	2	100
5	0	3	100
5	0	4	100
5	15	5	100
5	starved	6	100
5	18	7	100
5	18	8	100
5	5	9	100
5	0	10	100
5	10	11	100
5	starved	12	100
5	starved	13	100
5	15	14	100
5	5	15	100
5	starved	16	100
5	starved	17	100
5	10	18	100
5	starved	19	100
5	5	20	100
5	18	21	100
6	15	1	100
6	10	2	100
6	0	3	100
6	0	4	100
6	15	5	100
6	starved	6	100
6	18	7	100
6	18	8	100
6	5	9	100
6	0	10	100
6	10	11	100
6	starved	12	100
6	starved	13	100
6	15	14	100
6	5	15	100
6	starved	16	100
6	starved	17	100
6	10	18	100
6	starved	19	100
6	5	20	100
6	18	21	100
7	15	1	100
7	10	2	100
7	0	3	100
7	0	4	100
7	15	5	100
7	starved	6	100
7	18	7	100
7	18	8	100
7	5	9	100
7	0	10	96.2963
7	10	11	100
7	starved	12	100
7	starved	13	100
7	15	14	100
7	5	15	100
7	starved	16	100
7	starved	17	100
7	10	18	100
7	starved	19	100
7	5	20	100
7	18	21	100
8	15	1	100
8	10	2	100
8	0	3	100
8	0	4	100
8	15	5	100
8	starved	6	100
8	18	7	100
8	18	8	100
8	5	9	100
8	0	10	96.2963
8	10	11	100
8	starved	12	100
8	starved	13	100
8	15	14	100
8	5	15	100
8	starved	16	100
8	starved	17	100
8	10	18	100
8	starved	19	100
8	5	20	100
8	18	21	100
9	15	1	100
9	10	2	100
9	0	3	100
9	0	4	100
9	15	5	100
9	starved	6	100
9	18	7	100
9	18	8	100
9	5	9	100
9	0	10	96.2963
9	10	11	100
9	starved	12	100
9	starved	13	100
9	15	14	100
9	5	15	100
9	starved	16	100
9	starved	17	100
9	10	18	100
9	starved	19	100
9	5	20	92.8571
9	18	21	100
10	15	1	100
10	10	2	92.8571
10	0	3	100
10	0	4	100
10	15	5	100
10	starved	6	100
10	18	7	100
10	18	8	100
10	5	9	100
10	0	10	96.2963
10	10	11	96.4286
10	starved	12	100
10	starved	13	100
10	15	14	100
10	5	15	100
10	starved	16	100
10	starved	17	96.4286
10	10	18	89.2857
10	starved	19	96.4286
10	5	20	92.8571
10	18	21	96.4286
11	15	1	92.8571
11	10	2	89.2857
11	0	3	100
11	0	4	100
11	15	5	89.2857
11	starved	6	96.4286
11	18	7	96.4286
11	18	8	96.4286
11	5	9	100
11	0	10	96.2963
11	10	11	92.8571
11	starved	12	100
11	starved	13	96.4286
11	15	14	92.8571
11	5	15	100
11	starved	16	92.8571
11	starved	17	92.8571
11	10	18	89.2857
11	starved	19	85.7143
11	5	20	92.8571
11	18	21	96.4286
12	15	1	88.4615
12	10	2	88.4615
12	0	3	96
12	0	4	100
12	15	5	84.6154
12	starved	6	88.4615
12	18	7	92.3077
12	18	8	88.4615
12	5	9	96.1538
12	0	10	96
12	10	11	92.3077
12	starved	12	100
12	starved	13	88.4615
12	15	14	88.4615
12	5	15	100
12	starved	16	84.6154
12	starved	17	84.6154
12	10	18	88.4615
12	starved	19	80.7692
12	5	20	92.3077
12	18	21	92.3077
13	15	1	84.6154
13	10	2	88.4615
13	0	3	96
13	0	4	100
13	15	5	80.7692
13	starved	6	84.6154
13	18	7	84.6154
13	18	8	80.7692
13	5	9	96.1538
13	0	10	96
13	10	11	92.3077
13	starved	12	92.3077
13	starved	13	84.6154
13	15	14	80.7692
13	5	15	100
13	starved	16	76.9231
13	starved	17	76.9231
13	10	18	88.4615
13	starved	19	73.0769
13	5	20	88.4615
13	18	21	92.3077
14	15	1	80.7692
14	10	2	88.4615
14	0	3	96
14	0	4	100
14	15	5	73.0769
14	starved	6	76.9231
14	18	7	80.7692
14	18	8	76.9231
14	5	9	92.3077
14	0	10	96
14	10	11	88.4615
14	starved	12	80.7692
14	starved	13	80.7692
14	15	14	73.0769
14	5	15	100
14	starved	16	73.0769
14	starved	17	65.3846
14	10	18	84.6154
14	starved	19	61.5385
14	5	20	84.6154
14	18	21	76.9231
15	15	1	69.2308
15	10	2	84.6154
15	0	3	96
15	0	4	100
15	15	5	61.5385
15	starved	6	73.0769
15	18	7	69.2308
15	18	8	69.2308
15	5	9	92.3077
15	0	10	96
15	10	11	80.7692
15	starved	12	76.9231
15	starved	13	69.2308
15	15	14	73.0769
15	5	15	96.1538
15	starved	16	65.3846
15	starved	17	57.6923
15	10	18	84.6154
15	starved	19	53.8462
15	5	20	84.6154
15	18	21	65.3846
16	15	1	69.2308
16	10	2	84.6154
16	0	3	96
16	0	4	100
16	15	5	61.5385
16	starved	6	65.3846
16	18	7	65.3846
16	18	8	61.5385
16	5	9	92.3077
16	0	10	96
16	10	11	80.7692
16	starved	12	65.3846
16	starved	13	61.5385
16	15	14	69.2308
16	5	15	92.3077
16	starved	16	57.6923
16	starved	17	53.8462
16	10	18	84.6154
16	starved	19	46.1538
16	5	20	84.6154
16	18	21	61.5385
17	15	1	62.5
17	10	2	79.1667
17	0	3	95.6522
17	0	4	100
17	15	5	54.1667
17	starved	6	54.1667
17	18	7	54.1667
17	18	8	54.1667
17	5	9	91.6667
17	0	10	95.6522
17	10	11	79.1667
17	starved	12	54.1667
17	starved	13	45.8333
17	15	14	58.3333
17	5	15	87.5
17	starved	16	50
17	starved	17	37.5
17	10	18	75
17	starved	19	33.3333
17	5	20	83.3333
17	18	21	54.1667
18	15	1	62.5
18	10	2	70.8333
18	0	3	95.6522
18	0	4	100
18	15	5	50
18	starved	6	50
18	18	7	45.8333
18	18	8	50
18	5	9	91.6667
18	0	10	91.3043
18	10	11	79.1667
18	starved	12	41.6667
18	starved	13	37.5
18	15	14	58.3333
18	5	15	87.5
18	starved	16	37.5
18	starved	17	41.6667
18	10	18	75
18	starved	19	33.3333
18	5	20	83.3333
18	18	21	45.8333
19	15	1	58.3333
19	10	2	70.8333
19	0	3	95.6522
19	0	4	100
19	15	5	45.8333
19	starved	6	45.8333
19	18	7	44.8333
19	18	8	41.6667
19	5	9	91.6667
19	0	10	91.3043
19	10	11	79.1667
19	starved	12	29.1667
19	starved	13	29.1667
19	15	14	50
19	5	15	87.5
19	starved	16	29.1667
19	starved	17	33.3333
19	10	18	75
19	starved	19	29.1667
19	5	20	83.3333
19	18	21	38.498
20	15	1	50
20	10	2	68.1818
20	0	3	95.2381
20	0	4	100
20	15	5	40.9091
20	starved	6	31.8182
20	18	7	36.3636
20	18	8	31.8182
20	5	9	90.9091
20	0	10	90.4762
20	10	11	77.2727
20	starved	12	9.09091
20	starved	13	13.6364
20	15	14	45.4545
20	5	15	86.3636
20	starved	16	13.6364
20	starved	17	13.6364
20	10	18	72.7273
20	starved	19	13.6364
20	5	20	81.8182
20	18	21	27.2727
21	15	1	50
21	10	2	68.1818
21	0	3	95.2381
21	0	4	100
21	15	5	40.9091
21	starved	6	18.1818
21	18	7	31.8182
21	18	8	31.8182
21	5	9	90.9091
21	0	10	90.4762
21	10	11	77.2727
21	starved	12	4.54545
21	starved	13	0
21	15	14	45.4545
21	5	15	86.3636
21	starved	16	4.54545
21	starved	17	4.54545
21	10	18	68.1818
21	starved	19	4.54545
21	5	20	81.8182
21	18	21	22.7273
22	15	1	50
22	10	2	68.1818
22	0	3	95.2381
22	0	4	95.2381
22	15	5	40.9091
22	starved	6	4.54545
22	18	7	31.8182
22	18	8	31.8182
22	5	9	90.9091
22	0	10	90.4762
22	10	11	77.2727
22	starved	12	0
22	starved	13	0
22	15	14	45.4545
22	5	15	86.3636
22	starved	16	0
22	starved	17	0
22	10	18	68.1818
22	starved	19	0
22	5	20	81.8182
22	18	21	22.7273
23	15	1	50
23	10	2	68.1818
23	0	3	95.2381
23	0	4	95.2381
23	15	5	40.9091
23	starved	6	0
23	18	7	31.8182
23	18	8	31.8182
23	5	9	90.9091
23	0	10	90.4762
23	10	11	77.2727
23	starved	12	0
23	starved	13	0
23	15	14	45.4545
23	5	15	86.3636
23	starved	16	0
23	starved	17	0
23	10	18	68.1818
23	starved	19	0
23	5	20	81.8182
23	18	21	22.7273

## Sheet: Swim Speed
Days Post Yolk Absorption	Delayed Feeding Treatment	Replicate	Swim Speed (mm/s)
1	15	1	29.5702
1	10	2	30.3015
1	0	3	23.6047
1	0	4	32.8319
1	15	5	34.6273
1	starved	6	29.2413
1	18	7	25.5961
1	18	8	30.4818
1	5	9	26.2971
1	0	10	21.6491
1	10	11	26.7189
1	starved	12	20.5011
1	starved	13	27.2734
1	15	14	22.8684
1	5	15	21.8778
1	starved	16	18.9644
1	starved	17	34.2764
1	10	18	23.4291
1	starved	19	28.3434
1	5	20	34.0455
1	18	21	28.1619
6	15	1	9.45637
6	10	2	11.3081
6	0	3	13.3621
6	0	4	8.96663
6	15	5	12.1188
6	starved	6	12.3226
6	18	7	8.89569
6	18	8	8.58851
6	5	9	11.4373
6	0	10	4.77152
6	10	11	10.6495
6	starved	12	15.9849
6	starved	13	11.3081
6	15	14	19.4263
6	5	15	12.8592
6	starved	16	10.6495
6	starved	17	13.071
6	10	18	13.071
6	starved	19	11.3081
6	5	20	14.1234
6	18	21	16.0573
11	15	1	8.72276
11	10	2	10.2528
11	0	3	4.13181
11	0	4	9.10573
11	15	5	9.46128
11	starved	6	12.8719
11	18	7	9.9009
11	18	8	16.788
11	5	9	6.68796
11	0	10	9.97676
11	10	11	11.6475
11	starved	12	12.8905
11	starved	13	12.4446
11	15	14	11.5826
11	5	15	9.73607
11	starved	16	11.283
11	starved	17	11.4728
11	10	18	13.2586
11	starved	19	16.1258
11	5	20	5.15961
11	18	21	9.23475
16	15	1	10.6525
16	10	2	6.01764
16	0	3	3.80418
16	0	4	6.11307
16	15	5	11.5856
16	starved	6	9.66559
16	18	7	17.7559
16	18	8	8.27137
16	5	9	5.01434
16	0	10	6.01741
16	10	11	15.7293
16	starved	12	11.0859
16	starved	13	5.77667
16	15	14	11.7476
16	5	15	5.6894
16	starved	16	9.26312
16	starved	17	8.33053
16	10	18	12.8041
16	starved	19	12.1588
16	5	20	3.03897
16	18	21	11.5805
19	15	1	16.5808
19	10	2	9.83298
19	0	3	5.28711
19	0	4	9.09726
19	15	5	16.0674
19	starved	6	8.1048
19	18	7	10.4815
19	18	8	5.93308
19	5	9	3.83181
19	0	10	4.01117
19	10	11	5.66748
19	starved	12	7.63317
19	15	14	16.8872
19	5	15	11.6775
19	starved	16	7.7089
19	starved	17	7.91506
19	10	18	6.42723
19	starved	19	4.6128
19	5	20	6.59386
19	18	21	10.8202
23	15	1	5.38138
23	10	2	4.27456
23	0	3	8.45062
23	0	4	7.46898
23	15	5	4.54543
23	18	7	14.9861
23	18	8	12.4536
23	5	9	4.40681
23	0	10	5.39907
23	10	11	2.96118
23	15	14	5.69291
23	5	15	5.60642
23	5	20	4.06016
23	18	21	10.935

## Sheet: % Swimming
Days Post Yolk Absorption	Delayed Feeding Treatment	Replicate	% Swimming
1	15	1	28.5714
1	10	2	40.4762
1	0	3	35.7143
1	0	4	33.3333
1	15	5	17.8571
1	starved	6	25
1	18	7	22.619
1	18	8	27.381
1	5	9	27.381
1	0	10	39.2857
1	10	11	32.1429
1	starved	12	15.4762
1	starved	13	33.3333
1	15	14	21.4286
1	5	15	38.0952
1	starved	16	33.3333
1	starved	17	36.9048
1	10	18	28.5714
1	starved	19	35.7143
1	5	20	22.619
1	18	21	28.5714
6	15	1	18.8889
6	10	2	21.1111
6	0	3	11.1111
6	0	4	15.5556
6	15	5	15.5556
6	starved	6	23.0769
6	18	7	2.89855
6	18	8	6.46154
6	5	9	5.82923
6	0	10	2.29885
6	10	11	19.3103
6	starved	12	15.5556
6	starved	13	14.7893
6	15	14	21.1111
6	5	15	16.6667
6	starved	16	8.88889
6	starved	17	14.7215
6	10	18	18.359
6	starved	19	24.6914
6	5	20	26.8034
6	18	21	22.2222
11	15	1	55.8476
11	10	2	47.2222
11	0	3	1.23457
11	0	4	17.3913
11	15	5	75.0712
11	starved	6	59.4203
11	18	7	67.8571
11	18	8	51.2821
11	5	9	7.24638
11	0	10	10.6667
11	10	11	67.9012
11	starved	12	57.4074
11	starved	13	78.7879
11	15	14	74.1419
11	5	15	14.2857
11	starved	16	55.7949
11	starved	17	80.8333
11	10	18	67.5121
11	starved	19	79.1667
11	5	20	15.4589
11	18	21	39.5062
16	15	1	66.3158
16	10	2	6.34921
16	0	3	5.55556
16	0	4	17.4603
16	15	5	69.8413
16	starved	6	40.7407
16	18	7	58.2665
16	18	8	69.4444
16	5	9	18.3333
16	0	10	8.33333
16	10	11	25
16	starved	12	51.2821
16	starved	13	38.8889
16	15	14	57.5758
16	5	15	1.96078
16	starved	16	63.6364
16	starved	17	55.5556
16	10	18	26.1183
16	starved	19	46.6667
16	5	20	0
16	18	21	68.5185
19	15	1	75
19	10	2	28.5714
19	0	3	16.6667
19	0	4	7.01754
19	15	5	58.8235
19	starved	6	8.33333
19	18	7	20.8333
19	18	8	46.6667
19	5	9	12.963
19	0	10	15.0877
19	10	11	7.40741
19	starved	12	50
19	15	14	66.6667
19	5	15	17.7778
19	starved	16	16.6667
19	starved	17	0
19	10	18	16.6667
19	starved	19	25
19	5	20	5.55556
19	18	21	25
23	15	1	0
23	10	2	0
23	0	3	1.66667
23	0	4	8.33333
23	15	5	5.12821
23	18	7	25
23	18	8	25
23	5	9	4.16667
23	0	10	5.55556
23	10	11	0
23	15	14	12.5
23	5	15	0
23	10	18	0
23	5	20	0
23	18	21	0

## Sheet: Escape Speeds
Days Post Yolk Absorption	Delayed Feeding Treatment	Replicate	Escape Speed (mm/s)	Max Escape Speed (mm/s)
1	15	1	200.14	251.484
1	10	2	157.313	211.737
1	0	3	174.853	217.479
1	0	4	162.468	200.651
1	15	5	197.983	244.179
1	starved	6	195.276	271.621
1	18	7	180.491	230.332
1	18	8	168.104	215.243
1	5	9	186.027	219.086
1	0	10	192.765	235.64
1	10	11	173.027	229.69
1	starved	12	189.037	222.263
1	starved	13	181.903	229.935
1	15	14	185.459	230.861
1	5	15	175.198	237.469
1	starved	16	182.142	239.63
1	starved	17	159.171	199.088
1	10	18	165.66	209.637
1	starved	19	189.55	246.135
1	5	20	169.095	215.131
1	18	21	161.869	224.34
6	15	1	28.1949	68.5688
6	10	2	46.5949	151.079
6	0	3	32.9873	67.6968
6	0	4	49.3156	92.1702
6	15	5	82.6662	218.759
6	starved	6	50.9858	110.987
6	18	7	50.7619	157.379
6	18	8	61.4172	123.106
6	5	9	60.1067	130.974
6	0	10	63.062	125.133
6	10	11	69.0691	168.788
6	starved	12	71.1996	178.353
6	starved	13	93.0692	194.061
6	15	14	84.0606	173.733
6	5	15	64.7688	164.68
6	starved	16	96.8238	231.03
6	starved	17	70.9907	174.391
6	10	18	78.8985	181.312
6	starved	19	110.505	210.689
6	5	20	78.0107	191.695
6	18	21	48.4753	101.037
11	15	1	70.8362	179.943
11	10	2	81.8044	155.227
11	0	3	59.7225	141.493
11	0	4	61.4689	157.215
11	15	5	105.243	203.933
11	starved	6	77.4809	146.567
11	18	7	66.0111	224.925
11	18	8	74.3716	173.325
11	5	9	68.4116	136.913
11	0	10	38.86	85.4815
11	10	11	100.782	198.59
11	starved	12	70.566	161.135
11	starved	13	104.302	187.886
11	15	14	78.2503	172.427
11	5	15	57.3729	113.88
11	starved	16	64.5576	174.052
11	starved	17	98.9489	164.403
11	10	18	54.2352	127.023
11	starved	19	81.711	164.182
11	5	20	48.541	126.82
11	18	21	105.081	178.326
16	15	1	52.362	112.55
16	10	2	36.3641	63.3372
16	0	3	106.619	129.851
16	0	4	84.2605	177.138
16	15	5	43.9433	107.027
16	starved	6	51.3567	89.2972
16	18	7	50.4425	94.8049
16	18	8	62.053	121.113
16	5	9	90.9601	200.093
16	0	10	99.8111	194.861
16	starved	12	48.5921	104.858
16	starved	13	42.7322	95.2476
16	15	14	57.4345	113.906
16	5	15	101.915	170.723
16	starved	16	69.6244	144.033
16	starved	17	44.842	84.7904
16	10	18	53.739	93.3567
16	starved	19	45.4757	104.034
16	5	20	79.7698	141.803
16	18	21	46.8521	84.0667
19	15	1	55.7429	97.9022
19	10	2	79.593	162.777
19	0	3	123.486	191.898
19	0	4	137.405	235.633
19	15	5	58.6734	120.983
19	starved	6	55.293	126.563
19	18	7	32.2944	49.6196
19	18	8	42.6783	99.1859
19	5	9	91.259	212.368
19	0	10	110.474	226.768
19	10	11	85.9306	171.685
19	starved	12	59.5963	80.4323
19	15	14	45.6347	111.448
19	5	15	118.351	163.733
19	starved	16	24.646	39.0516
19	starved	17	55.1837	98.1594
19	10	18	71.27	122.28
19	starved	19	33.7723	52.4453
19	5	20	83.2759	136.223
19	18	21	42.8288	83.4116
23	15	1	130.836	181.586
23	10	2	137.599	205.007
23	0	3	169.776	240.693
23	0	4	162.229	266.713
23	15	5	147.903	216.313
23	18	7	62.4746	93.0054
23	18	8	78.116	130.51
23	5	9	163.658	278.307
23	0	10	190.942	328.251
23	10	11	104.348	161.095
23	15	14	82.8025	187.985
23	5	15	235.017	294.091
23	10	18	123.662	212.947
23	5	20	123.349	204.397

## Sheet: % Exhibiting Escape
Days Post Yolk Absorption	Delayed Feeding Treatment	Replicate	% Exhibiting Escape Response
1	15	1	46.4286
1	10	2	35.7143
1	0	3	46.4286
1	0	4	32.1429
1	15	5	39.2857
1	starved	6	42.8571
1	18	7	39.2857
1	18	8	39.2857
1	5	9	50
1	0	10	32.1429
1	10	11	42.8571
1	starved	12	32.1429
1	starved	13	39.2857
1	15	14	32.1429
1	5	15	25
1	starved	16	42.8571
1	starved	17	42.8571
1	10	18	32.1429
1	starved	19	25
1	5	20	28.5714
1	18	21	25
6	15	1	50
6	10	2	76.6667
6	0	3	66.6667
6	0	4	73.3333
6	15	5	60
6	starved	6	81.4815
6	18	7	60.7143
6	18	8	72.4138
6	5	9	63.3333
6	0	10	50
6	10	11	55.1724
6	starved	12	64.2857
6	starved	13	51.7241
6	15	14	58.6207
6	5	15	55.1724
6	starved	16	43.3333
6	starved	17	51.7241
6	10	18	60
6	starved	19	41.3793
6	5	20	40
6	18	21	56.6667
11	15	1	62.963
11	10	2	58.3333
11	0	3	74.0741
11	0	4	78.2609
11	15	5	50
11	starved	6	60.8696
11	18	7	50
11	18	8	51.8519
11	5	9	69.5652
11	0	10	72
11	10	11	48.1481
11	starved	12	50
11	starved	13	45.4545
11	15	14	66.6667
11	5	15	57.1429
11	starved	16	46.1538
11	starved	17	50
11	10	18	45.8333
11	starved	19	56.25
11	5	20	75
11	18	21	62.963
16	15	1	55
16	10	2	71.4286
16	0	3	66.6667
16	0	4	71.4286
16	15	5	57.1429
16	starved	6	44.4444
16	18	7	57.1429
16	18	8	41.6667
16	5	9	85
16	0	10	75
16	10	11	55
16	starved	12	38.4615
16	starved	13	41.6667
16	15	14	59.0909
16	5	15	83.3333
16	starved	16	54.5455
16	starved	17	66.6667
16	10	18	45.4545
16	starved	19	60
16	5	20	63.1579
16	18	21	38.8889
19	15	1	58.3333
19	10	2	85.7143
19	0	3	72.7273
19	0	4	84.2105
19	15	5	62.5
19	starved	6	66.6667
19	18	7	42.8571
19	18	8	60
19	5	9	88.8889
19	0	10	90
19	10	11	55.5556
19	starved	12	50
19	15	14	54.5455
19	5	15	86.6667
19	starved	16	25
19	starved	17	0
19	10	18	60
19	starved	19	33.3333
19	5	20	72.2222
19	18	21	50
23	15	1	100
23	10	2	100
23	0	3	85
23	0	4	100
23	15	5	92.8571
23	18	7	75
23	18	8	50
23	5	9	93.75
23	0	10	88.8889
23	10	11	100
23	15	14	87.5
23	5	15	100
23	10	18	80
23	5	20	93.3333
23	18	21	100
